# Supplementary material for: The Mental Wellbeing of Child and Adolescent Mental Health Service (CAMHS) Workers in England: A Cross-Sectional Descriptive Study Reporting Levels of Burnout, Wellbeing and Job Satisfaction
Source: Healthcare (Basel). 2024 Feb 7;12(4):430. doi: 10.3390/healthcare12040430 (PMC10888124; doi:10.3390/healthcare12040430)
Supplement: Supplementary file 1 [file healthcare-12-00430-s001.zip]

Archive with 1 entries (1 files):
- healthcare-2812052-supplementary.pdf
